# Supplementary material for: Transcriptomic Analysis of Liver Tissue of Black Sea Bass (Centropristis striata) Exposed to High Nitrogen Environment
Source: Genes (Basel). 2023 Jul 13;14(7):1440. doi: 10.3390/genes14071440 (PMC10378819; doi:10.3390/genes14071440)
Supplement: Supplementary file 1 [file genes-14-01440-s001.zip]

Archive with 9 entries (9 files):
- Figure S1.pdf
- Figure S2.pdf
- Figure S3.pdf
- Figure S4.pdf
- Figure S5.pdf
- Figure S6.pdf
- Table S1.pdf
- Table S2.pdf
- Table S3.pdf
